# Supplementary material for: Good Attitudes Are Not Good Enough: An Ethnographical Approach to Investigate Attitude-Behavior Inconsistencies in Sustainable Choice
Source: Foods. 2021 Jun 8;10(6):1317. doi: 10.3390/foods10061317 (PMC8226450; doi:10.3390/foods10061317)
Supplement: Supplementary file 1 [file foods-10-01317-s001.zip]

Archive with 2 entries (2 files):
- SA_Pictures_from_ethnographic_fieldwork.pptx
- SB_Codebook.pdf
